# Supplementary material for: The fourth species of Sinamma Lin & Li, 2014 (Araneae, Tetrablemmidae) from China
Source: Biodivers Data J. 2024 Sep 16;12:e134334. doi: 10.3897/BDJ.12.e134334 (PMC11420538; doi:10.3897/BDJ.12.e134334)
Supplement: XML Treatment for Sinamma danxia [file BDJ.12.e134334-treatment1.xml]

<!DOCTYPE tp:taxon-treatment
  PUBLIC "-//TaxonX//DTD Taxonomic Treatment Publishing DTD v0 20100105//EN" "tax-treatment-NSO.dtd">
<tp:taxon-treatment xmlns:tp="http://www.plazi.org/taxpub"><tp:treatment-meta><mixed-citation publication-type="journal"><person-group><name><surname>He</surname><given-names>Ailan</given-names></name><name><surname>Zhu</surname><given-names>Jinheng</given-names></name><name><surname>Chen</surname><given-names>Fang</given-names></name><name><surname>Guo</surname><given-names>Jing</given-names></name></person-group><article-title>The fourth species of <italic><tp:taxon-name><tp:taxon-name-part taxon-name-part-type="genus" reg="Sinamma">Sinamma</tp:taxon-name-part></tp:taxon-name></italic> Lin &amp; Li, 2014 (<tp:taxon-name><tp:taxon-name-part taxon-name-part-type="order">Araneae</tp:taxon-name-part></tp:taxon-name>, <tp:taxon-name><tp:taxon-name-part taxon-name-part-type="family">Tetrablemmidae</tp:taxon-name-part></tp:taxon-name>) from China</article-title><source>Biodivers Data J</source><day>16</day><month>09</month><year>2024</year><volume>12</volume><pub-id pub-id-type="doi">10.3897/BDJ.12.e134334</pub-id></mixed-citation></tp:treatment-meta><tp:nomenclature><tp:taxon-name>
            <object-id xmlns:xlink="http://www.w3.org/1999/xlink" content-type="arpha" xlink:type="simple">12109A32-F9AD-5E80-B4BE-5E1C917261DE</object-id>
            <tp:taxon-name-part taxon-name-part-type="genus">Sinamma</tp:taxon-name-part>
            <tp:taxon-name-part taxon-name-part-type="species">danxia</tp:taxon-name-part>
            <object-id xmlns:xlink="http://www.w3.org/1999/xlink" content-type="zoobank" xlink:type="simple" object-id-type="ZooBank">7ADF9478-8322-46BB-A4BC-3B72039842DA</object-id>
          </tp:taxon-name><tp:taxon-authority>He, Zhu, Chen &amp; Guo</tp:taxon-authority><tp:taxon-status xmlns:xlink="http://www.w3.org/1999/xlink" xlink:type="simple">sp. nov.</tp:taxon-status></tp:nomenclature><tp:treatment-sec sec-type="materials"><title>Materials</title><list list-type="alpha-lower" list-content="occurrences"><list-item><p><bold>Type status:</bold> <named-content xmlns:xlink="http://www.w3.org/1999/xlink" content-type="dwc:typeStatus" xlink:type="simple">Holotype</named-content>. <bold>Occurrence:</bold> recordedBy: <named-content xmlns:xlink="http://www.w3.org/1999/xlink" content-type="dwc:recordedBy" xlink:type="simple">Ailan He; Yingxiang Qiu; Jing Guo; Lijuan Gu; Xiaofei Zhong</named-content>; individualCount: <named-content xmlns:xlink="http://www.w3.org/1999/xlink" content-type="dwc:individualCount" xlink:type="simple">1</named-content>; sex: <named-content xmlns:xlink="http://www.w3.org/1999/xlink" content-type="dwc:sex" xlink:type="simple">male</named-content>; lifeStage: <named-content xmlns:xlink="http://www.w3.org/1999/xlink" content-type="dwc:lifeStage" xlink:type="simple">adult</named-content>; occurrenceID: <named-content xmlns:xlink="http://www.w3.org/1999/xlink" content-type="dwc:occurrenceID" xlink:type="simple">73DFDD29-0D7F-5D64-AD59-9D198D1970BC</named-content>; <bold>Taxon:</bold> order: <named-content xmlns:xlink="http://www.w3.org/1999/xlink" content-type="dwc:order" xlink:type="simple"><tp:taxon-name><tp:taxon-name-part taxon-name-part-type="order">Araneae</tp:taxon-name-part></tp:taxon-name></named-content>; family: <named-content xmlns:xlink="http://www.w3.org/1999/xlink" content-type="dwc:family" xlink:type="simple"><tp:taxon-name><tp:taxon-name-part taxon-name-part-type="family">Tetrablemmidae</tp:taxon-name-part></tp:taxon-name></named-content>; genus: <named-content xmlns:xlink="http://www.w3.org/1999/xlink" content-type="dwc:genus" xlink:type="simple"><tp:taxon-name><tp:taxon-name-part taxon-name-part-type="genus">Sinamma</tp:taxon-name-part></tp:taxon-name></named-content>; <bold>Location:</bold> country: <named-content xmlns:xlink="http://www.w3.org/1999/xlink" content-type="dwc:country" xlink:type="simple">China</named-content>; stateProvince: <named-content xmlns:xlink="http://www.w3.org/1999/xlink" content-type="dwc:stateProvince" xlink:type="simple">Guangdong</named-content>; county: <named-content xmlns:xlink="http://www.w3.org/1999/xlink" content-type="dwc:county" xlink:type="simple">Renhua</named-content>; verbatimLocality: <named-content xmlns:xlink="http://www.w3.org/1999/xlink" content-type="dwc:verbatimLocality" xlink:type="simple">Danxiashan National Nature Reserve (namely Danxia Mountain)</named-content>; verbatimElevation: <named-content xmlns:xlink="http://www.w3.org/1999/xlink" content-type="dwc:verbatimElevation" xlink:type="simple">201 m</named-content>; verbatimLatitude: <named-content xmlns:xlink="http://www.w3.org/1999/xlink" content-type="dwc:verbatimLatitude" xlink:type="simple">25.365556°N</named-content>; verbatimLongitude: <named-content xmlns:xlink="http://www.w3.org/1999/xlink" content-type="dwc:verbatimLongitude" xlink:type="simple">113.739997°E</named-content>; <bold>Event:</bold> samplingProtocol: <named-content xmlns:xlink="http://www.w3.org/1999/xlink" content-type="dwc:samplingProtocol" xlink:type="simple">Collected by hand picking and sieving leaf litter</named-content>; year: <named-content xmlns:xlink="http://www.w3.org/1999/xlink" content-type="dwc:year" xlink:type="simple">2022</named-content>; month: <named-content xmlns:xlink="http://www.w3.org/1999/xlink" content-type="dwc:month" xlink:type="simple">12</named-content>; day: <named-content xmlns:xlink="http://www.w3.org/1999/xlink" content-type="dwc:day" xlink:type="simple">8</named-content>; <bold>Record Level:</bold> institutionCode: <named-content xmlns:xlink="http://www.w3.org/1999/xlink" content-type="dwc:institutionCode" xlink:type="simple">SGU-Tet001</named-content></p></list-item><list-item><p><bold>Type status:</bold> <named-content xmlns:xlink="http://www.w3.org/1999/xlink" content-type="dwc:typeStatus" xlink:type="simple">Paratype</named-content>. <bold>Occurrence:</bold> recordedBy: <named-content xmlns:xlink="http://www.w3.org/1999/xlink" content-type="dwc:recordedBy" xlink:type="simple">Ailan He; Yingxiang Qiu; Jing Guo; Lijuan Gu; Xiaofei Zhong</named-content>; individualCount: <named-content xmlns:xlink="http://www.w3.org/1999/xlink" content-type="dwc:individualCount" xlink:type="simple">18</named-content>; sex: <named-content xmlns:xlink="http://www.w3.org/1999/xlink" content-type="dwc:sex" xlink:type="simple">5 males, 13 females</named-content>; lifeStage: <named-content xmlns:xlink="http://www.w3.org/1999/xlink" content-type="dwc:lifeStage" xlink:type="simple">adult</named-content>; occurrenceID: <named-content xmlns:xlink="http://www.w3.org/1999/xlink" content-type="dwc:occurrenceID" xlink:type="simple">107F52F4-C778-5F0C-A0BE-D8F319771CCC</named-content>; <bold>Taxon:</bold> order: <named-content xmlns:xlink="http://www.w3.org/1999/xlink" content-type="dwc:order" xlink:type="simple"><tp:taxon-name><tp:taxon-name-part taxon-name-part-type="order">Araneae</tp:taxon-name-part></tp:taxon-name></named-content>; family: <named-content xmlns:xlink="http://www.w3.org/1999/xlink" content-type="dwc:family" xlink:type="simple"><tp:taxon-name><tp:taxon-name-part taxon-name-part-type="family">Tetrablemmidae</tp:taxon-name-part></tp:taxon-name></named-content>; genus: <named-content xmlns:xlink="http://www.w3.org/1999/xlink" content-type="dwc:genus" xlink:type="simple"><tp:taxon-name><tp:taxon-name-part taxon-name-part-type="genus">Sinamma</tp:taxon-name-part></tp:taxon-name></named-content>; <bold>Location:</bold> country: <named-content xmlns:xlink="http://www.w3.org/1999/xlink" content-type="dwc:country" xlink:type="simple">China</named-content>; stateProvince: <named-content xmlns:xlink="http://www.w3.org/1999/xlink" content-type="dwc:stateProvince" xlink:type="simple">Guangdong</named-content>; county: <named-content xmlns:xlink="http://www.w3.org/1999/xlink" content-type="dwc:county" xlink:type="simple">Renhua</named-content>; verbatimLocality: <named-content xmlns:xlink="http://www.w3.org/1999/xlink" content-type="dwc:verbatimLocality" xlink:type="simple">Danxiashan National Nature Reserve (namely Danxia Mountain)</named-content>; verbatimElevation: <named-content xmlns:xlink="http://www.w3.org/1999/xlink" content-type="dwc:verbatimElevation" xlink:type="simple">201 m</named-content>; verbatimLatitude: <named-content xmlns:xlink="http://www.w3.org/1999/xlink" content-type="dwc:verbatimLatitude" xlink:type="simple">25.365556°N</named-content>; verbatimLongitude: <named-content xmlns:xlink="http://www.w3.org/1999/xlink" content-type="dwc:verbatimLongitude" xlink:type="simple">113.739997°E</named-content>; <bold>Event:</bold> samplingProtocol: <named-content xmlns:xlink="http://www.w3.org/1999/xlink" content-type="dwc:samplingProtocol" xlink:type="simple">Collected by hand picking and sieving leaf litter</named-content>; year: <named-content xmlns:xlink="http://www.w3.org/1999/xlink" content-type="dwc:year" xlink:type="simple">2022</named-content>; month: <named-content xmlns:xlink="http://www.w3.org/1999/xlink" content-type="dwc:month" xlink:type="simple">12</named-content>; day: <named-content xmlns:xlink="http://www.w3.org/1999/xlink" content-type="dwc:day" xlink:type="simple">8</named-content>; <bold>Record Level:</bold> institutionCode: <named-content xmlns:xlink="http://www.w3.org/1999/xlink" content-type="dwc:institutionCode" xlink:type="simple">SGU-Tet002-019</named-content></p></list-item></list></tp:treatment-sec><tp:treatment-sec sec-type="Description"><title>Description</title><p><bold>Male</bold> (holotype). Colouration: body reddish-brown; legs yellowish-brown. Measurements: total length 1.61; carapace 0.75 long, 0.63 wide, 0.49 high; abdomen 1.01 long, 0.76 wide, 0.72 high; clypeus 0.36 high; sternum 0.42 long, 0.44 wide. Length of legs: I 1.90 (0.65, 0.22, 0.41, 0.29, 0.33); II 1.72 (0.54, 0.20, 0.39, 0.27, 0.32); III 1.52 (0.46, 0.18, 0.33, 0.27, 0.28); IV 2.01 (0.60, 0.17, 0.53, 0.37, 0.34). Leg formula: 4123.</p><p>Carapace (Fig. <xref ref-type="fig" rid="F11943805">1</xref>A, C, Fig. <xref ref-type="fig" rid="F12034032">2</xref>A and B): reticulated, margin with small denticles; ocular area distinctly raised (Fig. <xref ref-type="fig" rid="F12034032">2</xref>A and B), with a pair of very small tubercles behind and almost same height as ocular area; clypeus very high, anterior margin rounded (Fig. <xref ref-type="fig" rid="F12034032">2</xref>A); cheliceral horns long, basally wide, distally crooked, with tips parallel and pointing antereodorsally (Fig. <xref ref-type="fig" rid="F12034032">2</xref>B); sternum with sparse setae, reticulate (Fig. <xref ref-type="fig" rid="F11943805">1</xref>B). Legs: femur I swollen (Fig. <xref ref-type="fig" rid="F11943809">3</xref>A); tibiae I–III with 3 trichobothria, respectively, tibia IV with 4 and metatarsi I-IV with one; tibia I with two large triangular subdistal tubercles, retrolateral one larger and prolateral one smaller (Fig. <xref ref-type="fig" rid="F11943809">3</xref>B); metatarsus I constricted subdistally and with two small tubercles (Fig. <xref ref-type="fig" rid="F11943809">3</xref>C).</p><p>Abdomen (Fig. <xref ref-type="fig" rid="F11943805">1</xref>A–C): booklung covers oval, reddish-brown; dorsal scutum oval, finely reticulated; ventral scutum reticulated; postgenital plate smooth, narrow, slightly shorter in width to pre-anal plate; pre-anal plate slightly curved.</p><p>Palp (Fig. <xref ref-type="fig" rid="F11943809">3</xref>D–F): femur smooth, slightly curved at mid-ventral side; patella approximately 1/2 of femur in length, connected to tibia sub-basally; bulb long, pyriform, with a distinct contraction in middle of ventral surface; embolus long, spiniform, strongly sclerotised and bending at a nearly right angle at base towards dorsally; sperm duct extending, visible through the bulbal integument.</p><p><bold>Female</bold> (paratype). Colouration: same as in male. Measurements: total length 1.60; carapace 0.69 long, 0.57 wide, 0.37 high; abdomen 1.02 long, 0.81 wide, 0.76 high; clypeus 0.22 high; sternum 0.40 long, 0.41 wide. Length of legs: I 1.72 (0.55, 0.18, 0.40, 0.26, 0.33); II 1.61 (0.49, 0.18, 0.36, 0.26, 0.32); III 1.47 (0.43, 0.18, 0.31, 0.27, 0.28); IV 1.92 (0.58, 0.16, 0.50, 0.36, 0.32). Leg formula: 4123.</p><p>Carapace (Fig. <xref ref-type="fig" rid="F11943805">1</xref>D, F, C and D): cephalic part raised, dorsal edge straight in lateral view (Fig. <xref ref-type="fig" rid="F12034032">2</xref>D), ocular area not raised, clypeus lower than in male; cheliceral horn absent. Legs as in male, except for leg I not swollen.</p><p>Abdomen (Fig. <xref ref-type="fig" rid="F11943805">1</xref>D–F): ventral episgastric scutum reticulated; postgenital plate straight, slightly shorter in width to pre-anal plate; pre-anal plate rectangular-shape; perigenital plate small, oval.</p><p>Genitalia (Fig. <xref ref-type="fig" rid="F11943811">4</xref>A–C): epigynal fold wide, arched (Fig. <xref ref-type="fig" rid="F11943811">4</xref>A and B); vulval stem wide, inverted triangular, strongly sclerotised; lateral horns slightly sclerotised, supporting the base of membranous vulval ducts that connect spermathecae; inner vulval plate triangle-shaped, rugose, slightly sclerotised; spermathecae translucent, oval, membranous (Fig. <xref ref-type="fig" rid="F11943811">4</xref>C).</p></tp:treatment-sec><tp:treatment-sec sec-type="Diagnosis"><title>Diagnosis</title><p>Amongst the congeners, the new species can be easily distinguished from <italic><tp:taxon-name><tp:taxon-name-part taxon-name-part-type="genus" reg="Sinamma">S.</tp:taxon-name-part><tp:taxon-name-part taxon-name-part-type="species" reg="oxycera">oxycera</tp:taxon-name-part></tp:taxon-name></italic> and <italic><tp:taxon-name><tp:taxon-name-part taxon-name-part-type="genus" reg="Sinamma">S.</tp:taxon-name-part><tp:taxon-name-part taxon-name-part-type="species" reg="quadrata">quadrata</tp:taxon-name-part></tp:taxon-name></italic> by the presence of pointed cephalic tubercles in the latter two species (both sexes in <italic><tp:taxon-name><tp:taxon-name-part taxon-name-part-type="genus" reg="Sinamma">S.</tp:taxon-name-part><tp:taxon-name-part taxon-name-part-type="species" reg="oxycera">oxycera</tp:taxon-name-part></tp:taxon-name></italic> and males in <italic><tp:taxon-name><tp:taxon-name-part taxon-name-part-type="genus" reg="Sinamma">S.</tp:taxon-name-part><tp:taxon-name-part taxon-name-part-type="species" reg="quadrata">quadrata</tp:taxon-name-part></tp:taxon-name></italic>). The new species is similar to <italic><tp:taxon-name><tp:taxon-name-part taxon-name-part-type="genus" reg="Sinamma">S.</tp:taxon-name-part><tp:taxon-name-part taxon-name-part-type="species" reg="yingae">yingae</tp:taxon-name-part></tp:taxon-name></italic> Tong &amp; Li, 2022 in that both males and females lack pointed cephalic tubercles and in the pattern of leg tubercles on tibia and metatarsus I, but can be recognised by: <xref ref-type="bibr" rid="B11943512">Cheng et al. (2022)</xref>; 1) dorsal surface of the cephalic part in females straight in lateral view (D) (vs. cephalic part slightly sloping (<xref ref-type="bibr" rid="B11943512">Cheng et al. (2022)</xref>: fig. 5F)); 2) metatarsus I without proximal tubercle (Fig. <xref ref-type="fig" rid="F11943809">3</xref>B and C) (vs. metatarsus I with one proximal tubercle (<xref ref-type="bibr" rid="B11943512">Cheng et al. (2022)</xref>: fig. 3D)); 3) the length of the male palpal patella about 1/2 of the femur in length (Fig. <xref ref-type="fig" rid="F11943809">3</xref>D and E) (vs. the patella about 2/3 femur in length (<xref ref-type="bibr" rid="B11943512">Cheng et al. (2022)</xref>: figs. 6A and B)); 4) embolus bending at a nearly right angle at base (Fig. <xref ref-type="fig" rid="F11943809">3</xref>D and E) (vs. the embolus slightly curved (<xref ref-type="bibr" rid="B11943512">Cheng et al. (2022)</xref>: figs. 6A and B)); 5) vulval stem inverted triangular and inner vulval plate triangular with rugose surface (Fig. <xref ref-type="fig" rid="F11943811">4</xref>C) (vs. vulval stem inverted trapezoidal and inner vulval plate finger-like with smooth surface (<xref ref-type="bibr" rid="B11943512">Cheng et al. (2022)</xref>: fig. 7C)).</p></tp:treatment-sec><tp:treatment-sec sec-type="Etymology"><title>Etymology</title><p>The specific epithet refers to the type locality; noun in apposition.</p></tp:treatment-sec><tp:treatment-sec sec-type="Distribution"><title>Distribution</title><p>Known only from the type locality (Guangdong, China) (Fig. <xref ref-type="fig" rid="F11943834">5</xref>)</p></tp:treatment-sec><tp:treatment-sec><!--Section generated to contain objects referenced in tp:taxon-treatment.--><fig id="F11943805" position="float" orientation="portrait"><object-id xmlns:xlink="http://www.w3.org/1999/xlink" content-type="arpha" xlink:type="simple">403C62F6-AA9C-5E96-B7A2-1A792D0F7CC9</object-id><object-id xmlns:xlink="http://www.w3.org/1999/xlink" content-type="doi" xlink:type="simple">10.3897/BDJ.12.e134334.figure1</object-id><label>Figure 1.</label><caption><p><italic><tp:taxon-name><tp:taxon-name-part taxon-name-part-type="genus" reg="Sinamma">Sinamma</tp:taxon-name-part><tp:taxon-name-part taxon-name-part-type="species" reg="danxia">danxia</tp:taxon-name-part></tp:taxon-name></italic> sp. nov., holotype male (A–C), paratype female (D–F). <bold>A, D</bold> Habitus, dorsal view; <bold>B, E</bold> Habitus, ventral view; <bold>C, F</bold> Habitus, lateral view. Scale bars: 0.5 mm (A–F).</p></caption><graphic xmlns:xlink="http://www.w3.org/1999/xlink" xlink:href="bdj-12-e134334-g001.jpeg" position="float" id="oo_1110994.jpeg" orientation="portrait" xlink:type="simple"><uri content-type="original_file" xlink:type="simple">https://binary.pensoft.net/fig/1110994</uri></graphic></fig><fig id="F12034032" position="float" orientation="portrait"><object-id xmlns:xlink="http://www.w3.org/1999/xlink" content-type="arpha" xlink:type="simple">7A0B6247-54ED-5F81-AF0C-C82C9A28BFC7</object-id><object-id xmlns:xlink="http://www.w3.org/1999/xlink" content-type="doi" xlink:type="simple">10.3897/BDJ.12.e134334.figure2</object-id><label>Figure 2.</label><caption><p><italic><tp:taxon-name><tp:taxon-name-part taxon-name-part-type="genus" reg="Sinamma">Sinamma</tp:taxon-name-part><tp:taxon-name-part taxon-name-part-type="species" reg="danxia">danxia</tp:taxon-name-part></tp:taxon-name></italic> sp. nov., holotype male (A–B), paratype female (C–D). <bold>A, C.</bold> Prosoma, anterior views; <bold>B, D.</bold> Prosoma, lateral view. Scale bars: 0.2 mm (A–D). The arrows indicate small tubercles in the ocular area.</p></caption><graphic xmlns:xlink="http://www.w3.org/1999/xlink" xlink:href="bdj-12-e134334-g002.jpg" position="float" id="oo_1128407.jpg" orientation="portrait" xlink:type="simple"><uri content-type="original_file" xlink:type="simple">https://binary.pensoft.net/fig/1128407</uri></graphic></fig><fig id="F11943809" position="float" orientation="portrait"><object-id xmlns:xlink="http://www.w3.org/1999/xlink" content-type="arpha" xlink:type="simple">F25FF49E-D935-5A1B-AEF4-1358435C93E3</object-id><object-id xmlns:xlink="http://www.w3.org/1999/xlink" content-type="doi" xlink:type="simple">10.3897/BDJ.12.e134334.figure3</object-id><label>Figure 3.</label><caption><p><italic><tp:taxon-name><tp:taxon-name-part taxon-name-part-type="genus" reg="Sinamma">Sinamma</tp:taxon-name-part><tp:taxon-name-part taxon-name-part-type="species" reg="danxia">danxia</tp:taxon-name-part></tp:taxon-name></italic> sp. nov., holotype male. <bold>A</bold> Left leg I, retrolateral view; <bold>B</bold> Left tibia I, dorsal view; <bold>C</bold> Left metatarsus I and tarsus I, dorsal view; <bold>D</bold> Left palp, prolateral view; <bold>E</bold> Same, retrolateral view; <bold>F</bold> Same, dorsal view. Abbreviations: dt = distal tubercles; ldt = large distal tubercles. Scale bars: 0.2 mm (A–F).</p></caption><graphic xmlns:xlink="http://www.w3.org/1999/xlink" xlink:href="bdj-12-e134334-g003.jpeg" position="float" id="oo_1110457.jpeg" orientation="portrait" xlink:type="simple"><uri content-type="original_file" xlink:type="simple">https://binary.pensoft.net/fig/1110457</uri></graphic></fig><fig id="F11943811" position="float" orientation="portrait"><object-id xmlns:xlink="http://www.w3.org/1999/xlink" content-type="arpha" xlink:type="simple">B615CC87-FB55-5FA3-A9C3-7DAB5EF2DEF7</object-id><object-id xmlns:xlink="http://www.w3.org/1999/xlink" content-type="doi" xlink:type="simple">10.3897/BDJ.12.e134334.figure4</object-id><label>Figure 4.</label><caption><p><italic><tp:taxon-name><tp:taxon-name-part taxon-name-part-type="genus" reg="Sinamma">Sinamma</tp:taxon-name-part><tp:taxon-name-part taxon-name-part-type="species" reg="danxia">danxia</tp:taxon-name-part></tp:taxon-name></italic> sp. nov., paratype female. <bold>A</bold> Genital area, ventral view; <bold>B</bold> Genital area, ventral view (cleared in pancreatin solution); <bold>C</bold> Endogyne, dorsal view. Abbreviations: EF = epigynal fold; IVP = inner vulval plate; LH = lateral horn; PA= pre-anal plate; PEG = perigenital plate; POG = postgenital plate; SR = seminal receptaculum; VD = vulval duct; VS = vulval stem. Scale bars: 0.2 mm (A–C).</p></caption><graphic xmlns:xlink="http://www.w3.org/1999/xlink" xlink:href="bdj-12-e134334-g004.jpeg" position="float" id="oo_1110460.jpeg" orientation="portrait" xlink:type="simple"><uri content-type="original_file" xlink:type="simple">https://binary.pensoft.net/fig/1110460</uri></graphic></fig><fig id="F11943834" position="float" orientation="portrait"><object-id xmlns:xlink="http://www.w3.org/1999/xlink" content-type="arpha" xlink:type="simple">41BD070F-614F-55E7-A648-7EA3CFE281FD</object-id><object-id xmlns:xlink="http://www.w3.org/1999/xlink" content-type="doi" xlink:type="simple">10.3897/BDJ.12.e134334.figure5</object-id><label>Figure 5.</label><caption><p>Map showing the currently known localities of <italic><tp:taxon-name><tp:taxon-name-part taxon-name-part-type="genus" reg="Sinamma">Sinamma</tp:taxon-name-part></tp:taxon-name></italic> spp.</p></caption><graphic xmlns:xlink="http://www.w3.org/1999/xlink" xlink:href="bdj-12-e134334-g005.jpg" position="float" id="oo_1128443.jpg" orientation="portrait" xlink:type="simple"><uri content-type="original_file" xlink:type="simple">https://binary.pensoft.net/fig/1128443</uri></graphic></fig></tp:treatment-sec><ref-list><ref id="B11943512"><element-citation xmlns:xlink="http://www.w3.org/1999/xlink" publication-type="article" xlink:type="simple"><person-group person-group-type="author"><name name-style="western"><surname>Cheng</surname><given-names>W. H.</given-names></name><name name-style="western"><surname>Ren</surname><given-names>L. S.</given-names></name><name name-style="western"><surname>Tong</surname><given-names>Y. F.</given-names></name><name name-style="western"><surname>Bian</surname><given-names>D. J.</given-names></name><name name-style="western"><surname>Li</surname><given-names>S. Q.</given-names></name></person-group><year>2022</year><article-title>Two new species of the spider genus <italic><tp:taxon-name><tp:taxon-name-part taxon-name-part-type="genus" reg="Sinamma">Sinamma</tp:taxon-name-part></tp:taxon-name></italic> Lin &amp; Li, 2014 (<tp:taxon-name><tp:taxon-name-part taxon-name-part-type="order">Araneae</tp:taxon-name-part></tp:taxon-name>, <tp:taxon-name><tp:taxon-name-part taxon-name-part-type="family">Tetrablemmidae</tp:taxon-name-part></tp:taxon-name>) from Guangdong Province, China</article-title><source>Zootaxa</source><volume>5091</volume><issue>3</issue><fpage>443</fpage><lpage>454</lpage><pub-id pub-id-type="doi">10.11646/zootaxa.5091.3.4</pub-id></element-citation></ref></ref-list></tp:taxon-treatment>
